# Supplementary material for: Enhanced Molecularly Imprinted Fluorescent Test Strip for Rapid and Visual Detection of Norfloxacin via a Smartphone
Source: Molecules. 2024 Jan 31;29(3):661. doi: 10.3390/molecules29030661 (PMC10856333; doi:10.3390/molecules29030661)
Supplement: Supplementary file 1 [file molecules-29-00661-s001.zip]

Archive with 1 entries (1 files):
- molecules-2791963-supplementary.pdf
